# Supplementary material for: Experimental verification of strain-dependent relationship between mycovirus and its fungal host
Source: iScience. 2023 Jul 10;26(8):107337. doi: 10.1016/j.isci.2023.107337 (PMC10372822; doi:10.1016/j.isci.2023.107337)
Supplement: Table S2. The sequence of all segments of each virus detected in this study and the results of blastx, related to Figure 1 [file mmc2.xlsx]

## Sheet: Sheet1
Table S2 The sequence of all segments of each virus detected in this study and the results of blastx, related to Figure 1.
Host accession	Virus name	Segment	Sequence	Blastx top hit
				Description	E value	Per. ident	Acc. Len	Accession
IFM 65242	Aspergillus flavus partitivirus1	Segment 1	AAACTTTTGGTTGAAGAGAACTAGTAATTCTCACGAATGAGTAAACCATCTGAACCCTTCACCGCCTTTCCATTTGATTATCCTGGTAAGAGCGAAGTTGCTAAATTTTTGGAGTCAAATCCTTGGACAAAGCCGTTTCGGCACCTTACCCATGTGGGACATACAGGTCAGAAACGAGGAGTGTTGCAAAACACCCAGCGATATGATCCATTTGTAAACGAAGCACTTCGACATTTCGACAACGACCTTAGGAAGTCACTGAAAGGTTTCACAAGAACACCTGGCGACGAGACAAAACTTAGACAAGCTTTAGACAAGTACGACCGTCCTTCCCTATCATTTGATAACATTTTTCATGGGAACGACAAGTTACGCGCGTGCTATGAACAAGCTTACCGC…	RdRp [Aspergillus flavus partitivirus 1]	0	0.8484	548	QDE53634.1
		Segment 2	AAACTTTTGTTCTGAAAGTCTATTGGTACGACTACGTTTAGTAAGAACATCTGAACCCTACACCGAGTTACACTGCCTATAACTGATTTGTAGCATCGAAGTAGAATTATGGCTCCTGAGTTTAAACCTGGCTGCTTTGAACCCGTGTTGACCGTATCCATGCGTGGAGATGGCAATACCCGTGCCTTTCATGGCGACAATGAGGGTTTGTTCGCTGGCTGTCTTGACGTTTTCAAGACCGCATTCGCGACTTCCGCTGCTGGTGGTTCCAACACCGAATTCACCCGCGCAGGCATGACCAGTATCTCCAAGGTCTTTGCTCACTACCTGTGGGTTAGACAGCTGTCCAACCAGCTTAACGAACTTGGATTCAATGACAGGTACCGAAAGGAGGTTGCT…	coat protein [Aspergillus flavus partitivirus 1]	0	0.7838	369	UTM72607.1
		Segment 3	AAACTTTTGTTCCTTTGCAGCAGTAGTGCGCTGAGTAGTCTTTGACTACGTGGACATCTGAACCCTCGTGGATCCGAGTCGCTAGTACACAACTAGTAACCTCCCCTGTGTCTGCAACGATGACGCGGAAGACGTTCACCTATTCCCTAGGTGACTCTAGTGTTATTGCAGTCGATGCTAACTTTCAGGCCAAGTGGAAGCACTATGGAGATGATGCGCTATTCGTAGCAATTCTTTCCGCAATGTTTCCGTTTCTTGTACCTGTCTATAAGGACAGTATGTACGCAAGAAGCCTTAACGCTGAAGGTAAGTCCTGCTTTATCGCCGCCTCCATCGCAACGTCAATGGTCTATGACCGTTATGGCAAGTACCCGCATGAGTTATTTGATTTCTATTTCG…	hypothetical protein [Aspergillus flavus partitivirus 1]	2e-09	0.3083	281	QDE53636.1
		Segment 4	AAACTTTTGTTCCTAAAAGCTATTGGTACGCTTGCGCCTTAGTCCGAACATCTGAACCTTCGATCTAACCTCGAAATACTGCCTGTCAATACCACCAGTATAGTTTCCCTCCGCATTGGCGAGAGATGCATGTTGATTGCAAATTAGGTGATGGGACCGTTGTCACTATCAGTGACAGATTCCCGAAGCGATGGAAAAAGTTTCGCGAGAACGCTCTGTTTGTAGCGCTTTTGGTGAACTTGTTTCCCTTCGTGGAAGAAGCCCTGGACGAAACCATGTATTATGCGTTTATGTCCGACACCGAAAAGCTGAAATTATGCGTTTCGACCCTTGCCGCCAAACTCGTTTATCAACGATTTGGACATATTCATTCTGACTTCTTCGATTCTTCTTATGGAC…	hypothetical protein [Aspergillus flavus partitivirus 1]	1e-163	0.8839	281	UTM72608.1
		Segment 5	AAACTTTTGTTCTAAAAGTTCTATTGGTACGAACTCCGTTTTAGGAAGAACATCTGAACCCTCGATAGCCCCGAGTCCTACAGCCAATACCATAGGAGACCACCTTCGATTACTGCCGGAGATGCAGAGTTATGTCTGCTTATCCGATGGAAGTGTTCTGGAGGTTTCAGGGAAATACCTGAAGACGTGGAAGAAATTCGGCGAACATGCTATTTTTATAGCAGCTTTAGTCGAGCTATTCCCGTTTATGGTAGCGCCCCTGCATGAAACGATGTACTACAGTTTCATGAATGATACTGCCAAGCTTCAGCTCATCGAACGTTGCATTGCAGCCAAGATGATATTCAACCGCTATGGTCAAGTCCCCTCGTCTTTTCTTGATGATGCCATTATGTGCAG…	hypothetical protein [Aspergillus flavus partitivirus 1]	2e-43	0.3911	281	UTM72608.1
		Segment 6	AAACTTTTGATTAGGAGAGCCTAGTCATCTGAACCCCCGCTATAAATCTATTCAGCTAACTTGTTCTAATAGAGTTATATTGGGACTTCTTCTTTGCATGAGTCGAGCTTCAACTATTTGGAGAGCGATTCTAGCTTTGGTGAGTGTCTCCGCGTTTTGTAGTTTATGCTACTTAGCAGCGAAGATAAGTCGAGTGTTGGTGCAGTATCGAGTGGACGAATACTGCCGTAAACACGGATGTTAGGGTATCAACCCTACTTCCCGTTTACGGCGGGTAACCGCCTACCAGATTTCGGTGATGATTCTGATTCTGAAGACGAATATGGTTATGAGTTACAAGATCATGCGTGGTCTTACAATTCATGGTCTCGTCAACAGGAGCAGATTCAGGTGGAATCT…	hypothetical protein [Botryosphaeria dothidea virus 1]	9e-07	0.2718	281	AIE47696.1
		Segment 7	AAACTTTTGTCTCGTGCCTATTGGTACGGCAATTGCTCACGCAATTAGAGACATCTGAACCCTCGTTAAAGACACGCGAGTTAGCGCCTTCTTCAACCACCGCCCGCTATATCTTCCTCCGCCATCTGTATTCCGCCATGGCAGGAAAGATAGAGAACTGGAAGCTGCACGATGGAACAATTGTTGCCGTCCAAGAAAAGGACATGGTAGCCGCCAAGAAATTTGGTCAATATCAGTATTTCTTCGGAATTCTGATGACTTTATTTCCTGAGGTGAGACATGACCTTCTGGAAACAATGTACATCCCTTCCAAAATGAACGACTGCCCTCTTTTTGTCCGCACCGTACTCGCGATGCAGATGATAAAAGACCAATACTCTGAGGTACCGGAGTTTTACT…	no hit
		Segment 8	AAACTTTTGTTTCAAAAGTCCTATTAGTACGGACTACGCTTAAGTCGAAACATCTGAACCCTCGTTGAACCCGAGTCACTGCAGCCAATACTACCAGTGTATTATCCCACCTGTTTCGCATGGTGATGGAAACGTTCGCCCGTCTTCCCGACGACACTGTCGTTCGGATTGATCCAAACGCGAAGTCGCGATGGGGTCATCATGGTTCTATGTTCAATGCGATTGCATTGGCTGGTACCCTGTACCCTTTCATGGCGGAGCTGTTTGATGACGAAAGTGTTGACTTTCGGCGTGCAGGTCCCGAACGTTTTAGTGCTTGTGTGCTTGCCATGAGGCTGGTGTATGAGAGGTTTTCCTACGTCTCAAAGGACATTTATCGCGCCTTTGCGAATTCTGTCA…	no hit
IFM 65241	Aspergillus flavus partitivirus1	Segment 1	AAACTTTTGGTTGAAGAGAACTAGTAATTCTCACGAATGAGTAAACCATCTGAACCCTTCACCGCCTTTCCATTTGATTATCCTGGTAAGAGCGAAGTTGCTAAATTTTTGGAGTCAAATCCTTGGACAAAGCCGTTTCGGCACCTTACCCATGTGGGACATACAGGTCAGAAACGAGGAGTGTTGCAAAACACCCAGCGATATGATCCATTTGTAAACGAAGCACTTCGACATTTCGACAACGACCTTAGGAAGTCACTGAAAGGTTTCACAAGAACACCTGGCGACGAGACAAAACTTAGACAAGCTTTAGACAAGTACGACCGTCCTTCCCTATCATTTGATAACATTTTTCATGGGAACGACAAGTTACGCGCGTGCTATGAACAAGCTTACCGC…	RdRp [Aspergillus flavus partitivirus 1]	0	0.8484	548	QDE53634.1
		Segment 2	AAACTTTTGTTCTGAAAGTCTATTGGTACGACTACGTTTAGTAAGAACATCTGAACCCTACACCGAGTTACACTGCCTATAACTGATTTGTAGCATCGAAGTAGAATTATGGCTCCTGAGTTTAAACCTGGCTGCTTTGAACCCGTGTTGACCGTATCCATGCGTGGAGATGGCAATACCCGTGCCTTTCATGGCGACAATGAGGGTTTGTTCGCTGGCTGTCTTGACGTTTTCAAGACCGCATTCGCGACTTCCGCTGCTGGTGGTTCCAACACCGAATTCACCCGCGCAGGCATGACCAGTATCTCCAAGGTCTTTGCTCACTACCTGTGGGTTAGACAGCTGTCCAACCAGCTTAACGAACTTGGATTCAATGACAGGTACCGAAAGGAGGTTGCT…	coat protein [Aspergillus flavus partitivirus 1]	0	0.7838	369	UTM72607.1
		Segment 3	AAACTTTTGTTCCTTTGCAGCAGTAGTGCGCTGAGTAGTCTTTGACTACGTGGACATCTGAACCCTCGTGGATCCGAGTCGCTAGTACACAACTAGTAACCTCCCCTGTGTCTGCAACGATGACGCGGAAGACGTTCACCTATTCCCTAGGTGACTCTAGTGTTATTGCAGTCGATGCTAACTTTCAGGCCAAGTGGAAGCACTATGGAGATGATGCGCTATTCGTAGCAATTCTTTCCGCAATGTTTCCGTTTCTTGTACCTGTCTATAAGGACAGTATGTACGCAAGAAGCCTTAACGCTGAAGGTAAGTCCTGCTTTATCGCCGCCTCCATCGCAACGTCAATGGTCTATGACCGTTATGGCAAGTACCCGCATGAGTTATTTGATTTCTATTTCG…	hypothetical protein [Aspergillus flavus partitivirus 1]	2e-09	0.3083	281	QDE53636.1
		Segment 4	AAACTTTTGTTCCTAAAAGCTATTGGTACGCTTGCGCCTTAGTCCGAACATCTGAACCTTCGATCTAACCTCGAAATACTGCCTGTCAATACCACCAGTATAGTTTCCCTCCGCATTGGCGAGAGATGCATGTTGATTGCAAATTAGGTGATGGGACCGTTGTCACTATCAGTGACAGATTCCCGAAGCGATGGAAAAAGTTTCGCGAGAACGCTCTGTTTGTAGCGCTTTTGGTGAACTTGTTTCCCTTCGTGGAAGAAGCCCTGGACGAAACCATGTATTATGCGTTTATGTCCGACACCGAAAAGCTGAAATTATGCGTTTCGACCCTTGCCGCCAAACTCGTTTATCAACGATTTGGACATATTCATTCTGACTTCTTCGATTCTTCTTATGGAC…	hypothetical protein [Aspergillus flavus partitivirus 1]	1e-163	0.8839	281	UTM72608.1
		Segment 5	AAACTTTTGTTCTAAAAGTTCTATTGGTACGAACTCCGTTTTAGGAAGAACATCTGAACCCTCGATAGCCCCGAGTCCTACAGCCAATACCATAGGAGACCACCTTCGATTACTGCCGGAGATGCAGAGTTATGTCTGCTTATCCGATGGAAGTGTTCTGGAGGTTTCAGGGAAATACCTGAAGACGTGGAAGAAATTCGGCGAACATGCTATTTTTATAGCAGCTTTAGTCGAGCTATTCCCGTTTATGGTAGCGCCCCTGCATGAAACGATGTACTACAGTTTCATGAATGATACTGCCAAGCTTCAGCTCATCGAACGTTGCATTGCAGCCAAGATGATATTCAACCGCTATGGTCAAGTCCCCTCGTCTTTTCTTGATGATGCCATTATGTGCAG…	hypothetical protein [Aspergillus flavus partitivirus 1]	2e-43	0.3911	281	UTM72608.1
		Segment 6	AAACTTTTGATTAGGAGAGCCTAGTCATCTGAACCCCCGCTATAAATCTATTCAGCTAACTTGTTCTAATAGAGTTATATTGGGACTTCTTCTTTGCATGAGTCGAGCTTCAACTATTTGGAGAGCGATTCTAGCTTTGGTGAGTGTCTCCGCGTTTTGTAGTTTATGCTACTTAGCAGCGAAGATAAGTCGAGTGTTGGTGCAGTATCGAGTGGACGAATACTGCCGTAAACACGGATGTTAGGGTATCAACCCTACTTCCCGTTTACGGCGGGTAACCGCCTACCAGATTTCGGTGATGATTCTGATTCTGAAGACGAATATGGTTATGAGTTACAAGATCATGCGTGGTCTTACAATTCATGGTCTCGTCAACAGGAGCAGATTCAGGTGGAATCT…	hypothetical protein [Botryosphaeria dothidea virus 1]	9e-07	0.2718	281	AIE47696.1
		Segment 7	AAACTTTTGTCTCGTGCCTATTGGTACGGCAATTGCTCACGCAATTAGAGACATCTGAACCCTCGTTAAAGACACGCGAGTTAGCGCCTTCTTCAACCACCGCCCGCTATATCTTCCTCCGCCATCTGTATTCCGCCATGGCAGGAAAGATAGAGAACTGGAAGCTGCACGATGGAACAATTGTTGCCGTCCAAGAAAAGGACATGGTAGCCGCCAAGAAATTTGGTCAATATCAGTATTTCTTCGGAATTCTGATGACTTTATTTCCTGAGGTGAGACATGACCTTCTGGAAACAATGTACATCCCTTCCAAAATGAACGACTGCCCTCTTTTTGTCCGCACCGTACTCGCGATGCAGATGATAAAAGACCAATACTCTGAGGTACCGGAGTTTTACT…	no hit
		Segment 8	AAACTTTTGTTTCAAAAGTCCTATTAGTACGGACTACGCTTAAGTCGAAACATCTGAACCCTCGTTGAACCCGAGTCACTGCAGCCAATACTACCAGTGTATTATCCCACCTGTTTCGCATGGTGATGGAAACGTTCGCCCGTCTTCCCGACGACACTGTCGTTCGGATTGATCCAAACGCGAAGTCGCGATGGGGTCATCATGGTTCTATGTTCAATGCGATTGCATTGGCTGGTACCCTGTACCCTTTCATGGCGGAGCTGTTTGATGACGAAAGTGTTGACTTTCGGCGTGCAGGTCCCGAACGTTTTAGTGCTTGTGTGCTTGCCATGAGGCTGGTGTATGAGAGGTTTTCCTACGTCTCAAAGGACATTTATCGCGCCTTTGCGAATTCTGTCA…	no hit
IFM 64473	Aspergillus flavus deltaflexivirus1	Segment 1	CGCTTAGCCCATTTCACCCACGGTTTGTCGACGCGATGTCGACACAACCAAAACCCTCTAAGCGCCGGTGGTGGCAGATTTTCGGTGGCGTTAGCCGCCGAAAGTCCCCGGCCCCCCCCGCGGCTAGTCCGTGTGAAATGGTAGAGCAAGAGAAAACCCCTCCCATAACCCTTTCTCCCACTCCGCCCATCACCCCTAAACCCAAACAGCAGCCCCTCGTAGTCCCTCAGAACGTTCACGTCCGAGTTGTGGCCGGGCGTAACCAGGCGCACCACGCCGGCTGCAGTTGTGATAAAGCCAGTTCCCATGGCTGTTACTCTTCGCCGGATCTTGAAATGTGGTTGCTAGCCCTTGACCTCGTCGACATCCACGCCAAGTACGGTGCTTGTCCTGCACGTG…	RNA-dependent RNA polymerase [Aspergillus flavus deltaflexivirus 1]	0	0.9824	1992	UAW09565.1
IFM 63847	Aspergillus flavus partitivirus1	Segment 1	AAACTTTTGGTTGAAGAGAACTAGTAATTCTCACGAATGAGTAAACCATCTGAACCCTTCACCGCCTTTCCATTTGATTATCCTGGTAAGAGCGAAGTTGCTAAATTTTTGGAGTCAAATCCTTGGACAAAGCCGTTTCGGCACCTTACCCATGTGGGACATACAGGTCAGAAACGAGGAGTGTTGCAAAACACCCAGCGATATGATCCATTTGTAAACGAAGCACTTCGACATTTCGATAACGACCTTAGGAAGTCACTGAAAGGTTTCACAAGAACACCTGGCGACGAGACAAAACTTAGACAAGCTTTAGACAAGTACGACCGTCCTTCCCTGTCATTTGACAATATTTTTCATGGGAACGACAAGTTACGCGCGTGCTATGAACAAGCTTACCGC…	RdRp [Aspergillus flavus partitivirus 1]	0	0.8503	548	QDE53634.1
		Segment 2	AAACTTTTGTTCTGAAAGTCTATTGGTACGACTACGTATAGTAAGAACATCTGAACCCTACACCGAGTTACACTGCCTATAACTGATTTGTAGCATCGAAGTAGAATTATGGCTCCTGAGTTTAAACCTGGCTGCTTTGAACCCGTGTTAACCGTATCCATGCGTGGAGATGGTAACACCCGTGCCTTTCATGGCGACAATGAGGGTTTGTTCGCTGGCTGTCTTGACGTTTTCAAGACCGCATTCGCGACTTCCGCTGCTGGTGGTTCCAACACCGAATACACCCGCGCAGGCATGACCAGTATCTCCAAGGTCTTTGCTCACTACCTGTGGGTTAGACAGCTGTCCAACCAGCTTAATGAACTTGGATTCAATGACAGGTACCGCAAGGAGGTTGCT…	coat protein [Aspergillus flavus partitivirus 1]	0	0.7946	369	UTM72607.1
		Segment 3	AAACTTTTGTTCCTTTGCAGCAGTAGTGCGCTGAGTAGTCTTTGACTACGTGGACATCTGAACCCTCGTGGATCCGAGTCGCTAGTACACAACTAGTAACCTCCCCTGTGTCTGCAACGATGACGCGGAAGACGTTCACCTATTCTTTAGGTGACTCTAGTGTTATTGCAGTCGATGCAAACTTTCAGGCCAAGTGGAAACACTATGGAGATGATGCGCTATTCGTAGCAATTCTTTCTGCAATGTTTCCGTTTCTTGTACCTGTCTATAAGGACAGTATGTATGCAAGAAGCTTGAACGCCGAAGGTAAGTCCTGCTTTATCGCCGCCTCCATCGCAACGTCAATGGTCTATGACCGTTATGGCAAGTACCCGCATGAGTTGTTTGATTTCTACTTTG…	hypothetical protein [Aspergillus flavus partitivirus 1]	5e-09	0.3083	281	UTM72608.1
		Segment 4	AAACTTTTGTTCCTAAAAGCTATTGGTACGCTTGCGCCTTAGTCCGAACATCTGAACCTTCGATCTAACCTCGAAATACTGCCTGTCAATACCACCAGTATAGTTTCCCTCCGCATTGGCGAGAGATGCATGTTGATTGCAAATTAGGTGATGGGACCGTTGTCACTATTAGTGACAGATTCCCGAAGCGATGGAAAAAGTTCCGTGAAAACGCTCTGTTTGTAGCGCTTTTGGTGAACTTGTTTCCCTTCGTGGAAGAAGCCCTGGACGAAACCATGTATTATGCGTTTATGTCCGACACCGAAAAGCTGAAATTATGCGTTTCGACCCTTGCCGCCAAACTCGTTTACCAACGATTTGGACATATTCATTCTGACTTCTTCGATTCCTCTTATGGAC…	hypothetical protein [Aspergillus flavus partitivirus 1]	2e-163	0.8839	281	UTM72608.1
		Segment 5	AAACTTTTGTTCTAAAAGTTCTATTGGTACGAACTCCGTTTTAGGAAGAACATCTGAACCCTCGATAGCCCCGAGTCCTACAGCCAACACCATAGGAGACCACCTTCGAGTACTGCCGGAGATGCAGAGTTATGTCTGCTTATCCGATGGAAGTGTCCTGGAGGTTTCAGGGAAATACCTGAAAACGTGGAAGAAATTCGGCGAACATGCTATTTTTATAGCTGCTTTGGTCGAACTATTTCCGTTTATGGTAGCGCCCCTGCATGAAACGATGTACTACAGTTTCATGAATGATACTGCCAAGCTTCAGCTCATCGAACGTTGCATTGCAGCCAAGATGATATTCAACCGCTACGGTCAAGTCCCCTCGTCTTTTCTTGATGATGCCATTATGTGCAG…	hypothetical protein [Aspergillus flavus partitivirus 1]	1e-43	0.3911	281	UTM72608.1
		Segment 6	AAACTTTTGATTAGGAAAGCCTAGTCATCTGAACCCCCGCTATAAATCTATTCAGCTAATTTGTTCTAATAGAGTTATATTGGGACTTCTTCTTTGCATGAGTCGAGCTTCAACTTTTTGGAGAGCGATTCTAGCTTTGGTGAGTGTCTCCGCGTTTTGTAGTGTATGCTACTTAGCAGCGAAGATAAGTCGAGTGTTGGTGCAGTATCGAGTGGACGAGTACTGCCGTAAACACGGATGTTAGGGTATCAACCCTACTTCCCGTTTACGGCGGGTAACCGCCTACCAGATTTCGGTGATGATTCTGATTCTGAAGACGAATATGGTTATGAGTTACAAGATCATGCGTGGTCTTACAATTCATGGTCTCGTCAACAGGAACAGATTCAGGTGGAATCT…	hypothetical protein [Botryosphaeria dothidea virus 1]	3e-07	0.2621	281	AIE47696.1
		Segment 7	AAACTTTTGTCTCGTGCCTATTGGTACGGCAATTGCTCACGCAATTAGAGACATCTGAACCCTCGTTAAAGACACGCGAGTTAGCGCCTTCTTCAACAACCACCCGCTATATCTTCCTCCGCCATCTGAGTTCCGCCATGGCAGGAAAGATAGAAAACTGGAAGCTGCACGATGGAACAATTGTTGCTGTCCAAGAAAAGGACATGGTTGCCGCCAAGAAATTTGGTCAATATCAGTACTTCTTCGGAATTCTGATGACTTTATTTCCTGAGGTGAAGCATGACCTTCTGGAAACAATGTACATCCCTTCCAAAATGAACGACTGCCCTCTTTTTGTCCGCACCGTACTCGCGATGCAGATGATAAAAGACCAGTACTCTAAGGTACCGGAGTTTTACT…	no hit
		Segment 8	AAACTTTTGTTCTAAAGGAGCTATTGGTACGCACCCCGCTTTAGGCAGAACATCTGAACCCTCGTTGAACCCGAGCACGCTTGACAAGACCACAGTGATTATCCCTCGTCTACGTACTGCAGATGAAAGAAGTCCTCGCGCGTTTCCCTGACGATACCGTCGTTAGGATTGACCCAGCGTATAGAGACAGATGGAAACATCATAAATCTCTCACCGTACCGGTGGCTGTGATTTGTGCACTGTATCCATTTCTGGCTCCCTACCTGGACGATGAAACCATCAGCTTTCATGCTGCTGGATCGGACGCCTTGGTAAAGTGTACCCTTGCTCTGCGTATGGTCCACGAACGATTTGGTTATGTCGATAGAGAATGCTTTTCAAAATTTTCTATCATCGCCC…	no hit
	Aspergillus flavus polymycovirus1	Segment 1	GGAATAAAATATAAATCTTACCCATGGAGTCGTCACAACACGAGAGTACCGATTATTCCCATGATGAAGCCCTGATCCTCCCTCTTGATGCGGAGGAAGGGCTCTCTTCATGCGACATGATCGCCGAGTGTTGCGAAGTTGTGCAGTGGTTGACAGATAGGTATGCGCGGAAGGGGCAGAAGAGGAAAGACCGGCAGGTGGTTTTCGGGGGAATGGAAGAGGTGGATGATTTCGTTGTTACTGCGCGTGCTCACCCGGAGGATGATACCCAGGAGTACATCCGCCCCGTGTCACGCGCACCGTATGTGCCACTCGTGGGCGAAAGTGAAACAGAGAAGCTTGCTGCTCTGGCCGCTTTCGACACCAAGGGCGATGCAAAGAGGAAGAAGAAAACGCTGT…	RNA-dependent RNA polymerase [Aspergillus flavus polymycovirus 1]	0	0.9948	776	UAW09573.1
		Segment 2	GGAATAAAATATAAATCTTACCCAAGCAGTCATTATAACCATTGTGAGCCCGACTGATCCATACGTAAGCCATGGCAGACCTCACACGTCTGTCCGCCATCGCGGTGTCTACTGACAGCGTGGCCCCGGTATGCGCCGCGATGCTGTATTACGTTGGTGAAGTGACCGAGCGCCACAACTATGCAAGTGCACTTGAGGTTCAATCAGCCCTCCGGTGGATAGCCAGTTCTCCGATGCTGTCCCTGGGGGAATATTTGAATTCCGCCGCCCTGTCTTACCTCCGAAAGGTATTGGGTAGCCTCGAACTGAACGCTGCCGTGTGTGACGAGATTTCCTATTATCTCACTCACTTTGGCGAGGATGAGGTTTACTATACGAAAAGCTCCCGCCTCAGTCATG…	hypothetical protein [Aspergillus flavus polymycovirus 1]	0	0.9757	703	UAW09576.1
		Segment 3	GGAATAAAATATAAATCTTACCCAAGCAGTGATGCCACGCGTAGCGATCAGGCGTGTCTCAGATACTGGCCTCCCCCCTTTATCACCTAAGGTTTCCCAGGGTGGTTTCAAGGGGAGTAGCCGGAGTTCTTCATCGAGATCCACGGTCCGAACCGCACGCACGGCCGATAATGCTGAAGGACGTCAAGATGCCGTACCCTTGACAGTAATTGACTATAGCGAGCCTCTCAAGAGACCCCCCAGGGGGTCCCTCGCGGTCGATGCACATCAGGATGACGAGGCTGGCAATGCGTTTATGCGCTCCGAAGTGGGACGCCAACTGCGCTACCAAGAGTATAAGTATTCCACCAACACCCGCTGGGTCATGCGGTCCAACAAACAGATCCGCGGTTCTTCTAT…	methyltransferase [Aspergillus flavus polymycovirus 1]	0	0.9886	612	UAW09575.1
		Segment 4	GGAATAAAATATATATTCAACCCAAGCGGTCGCTATTGTAGTAGTGACCCCGACCCCCCCCTACAGAAACCATGTCTGAACACGTCGCCAAAGTCGCCACCATCCTTGCTGGAAAGGATCTTGGACGACTTCGCATGCTCAACGAGGGAGACTGTCAGGTCTTTACCCAGTTGGTCGCTTCCGGGATTAGCCCTCGGCTGGTTCCGGAAGTCCTCCGATCGTACGACCCTGGGAGAGCCTATTCCCCACAGTCTGCCCATGGGGTGCGGCCGACCCGCAACATCATGGCCTACTCGTTCGTTCGCGATGCCAACCAGTATCGCAACACGTACGGGCAGTCTGATGAGTGGGCTGGGCGCCTCCGTGGTCTGCTCGAGGAAGACCGTCCGACCGCTCTAG…	PAS-rich protein [Aspergillus flavus polymycovirus 1]	0	0.984	312	UAW09574.1
		Segment 5	GGAATAAAATATATTTTCTACCCAAGCAGTCGTTATTACAGTTGTCAGTCTGGGTCGTCCCTGCTGAAGCCGCAATAATGGATTGCACCAACCAATTTTCCATCATTCGTGGTGGAATTCCCCCCGGTATTCCTGATGTTGACGAGTCGCTCGTTGACTTCGTTTCCTGGCTCACCATCTGTGGGTTTCCTCCGGATGAGATTCTAAAGATCCTCCGTGGTGCCAACAATGGGAAAGTCCCCTCGGTCTTCCTTATGCACATGGGCAAGCCCGCCGCTAGGCTTGCCGTGCATTCCATCATTTTCGATGAAGGCCAGTGGGACGGTCTCTACGGCATTCCCGCCCACGATATCAAGTTGATGCAGCGCATGTTCAGTGTCTCTCCCGAGCAAGTCACTG…	no hit
IFM 63449g	Aspergillus flavus narnavirus1	Segment 1	GATACAAAAAAAAGTCATTTCGACTGTTGCCTAGCGGCAGTTCATAATGGCCTCTGAGAGTACCATTCTTAAGGAATTGTCTCCCTGCTCTCCCCCATCTTCTGAGGAAGAAACTTGGTGTAAACCAAGAAGTGGACTTAGTCCATCTCTGTCTTTTAAGACAGCAAACCAGGACAAACCCTGGAATTTCTCTCAGCATGTGCTGAGTACTGGAAGTTTTCCTTCCACATCAATCCTTCGGAAACCGAGGGATAAGACCTTGGACCGTAAACTTAATTACGGTACATGTACGTGCTCGGAAAACGAGCATCATAGAAGTCTGTTTGACCTTTGTCAGACAGTGATAGGCCCGCATGTGCGGGATCCGAAACTCCCTTTGGAGGGAGTAAAAGTCTGCTG…	replicase [Aspergillus flavus narnavirus 1]	0	0.7675	657	UAW09567.1
		Segment 2	GATACAAAAAAAAGTCTTTTCGACTATAGCCTTCCGGCTGTTAAGAAGAGACCACGAACCAAATTCGAATTATTGTCTCCCTGGTTCAATGTCTGCACTTACAGACTTCCTCATCCCTGGTGGGATGAGTTTCAATCCAGACTTCGGTCTGGAGGACACTCCCAATAGTGATAGGGAGATACTATCAAGGTGGAATTCCTTGAGTGAACAAGCCAATAAATGGCTTGCGAAATATGGGTTTGAGCCCATTGATCAGGACGACATTGATCAACATGTCGCCGAACTCTCCGCGGAAGTCGGAGATGATGAGGAAATAGTATCCTCTAGTAAGGCCTTCTTAGGCCTTTTACTTCCCATGCAGGAACTGTCTGGGATGAAAGTGTCCGTTGAAGACACGTG…	RNA-dependent RNA polymerase [Aspergillus flavus narnavirus 1]	0	0.7179	657	UAW09566.1
		Segment 3	GATACAAAAAAAAGTCATTTCGACGTTGATCTTTCGATCTCAAAACGATCTAAGTGACCGTAAAAGAGCCAGAAGCCCTACCTCGAGCCATTGCCCGACATGTCTGGAAGAAACCAGAACCAGCCTGCGATTGCAGGTCCCGCTCGTCCTCAAGGACAAGCTCCTCTCAATCCTGAGAGACCACCCCAGATCTTGGGGAAATATGCCAAATTAATTGGCAAGCAGCTGAAGTCAATCAGCATTACTTACGACGCTGATGGTATCAACGTCGCTGTTACGGGTATGCCAAATACCCCATACGCCGACCTTTCGGAGGCGAGTCTGGCGGATTTCCGCCGTATCAGAGAGCGTGAAAATATGCCCTCTGACGCTGAGAAGCTACAAAGCTTCAAGAACAAG…	hypothetical protein [Aspergillus flavus narnavirus 1]	7e-63	0.5833	195	UAW09580.1
		Segment 4	GATACAAAAAAAAGTCATTTCGACCGTGGCCTGTCGGCCAACTAAACAAGTGACTTTACGACACCTGTCAACTTTGGCAGTTATGCCTTGCACCCATGTAGGTGAAGCGCGGGAAGCCCCGCCAGGTGTGCCACGCACACAGTCCGAACACGATATGTTCGGTGAATTGTTGGATATCCTTTGTGAATCCAACGGTAACGACTCTTTCGATGTCGTTCAATTCCTTCTCGACTTTCGGGAGAGGAGGAGACTCGGACATAAGCAATTTGTCCGATACTTAGAGGGGATCCTTAGGATCCATCCTCGGAGACGACCCAGTGCGGGTCCTAGCTCGAGTTTTCGAGCGACGCCGGAGAATCCGGCCACTGGCGTAGCCAGTCGGGCGATGCCCGTACACCC…	no hit
IFM 63449w	Aspergillus flavus narnavirus1	Segment 1	GATACAAAAAAAAGTCATTTCGACTGTTGCCTAGCGGCAGTTCATAATGGCCTCTGAGAGTACCATTCTTAAGGAATTGTCTCCCTGCTCTCCCCCATCTTCTGAGGAAGAAACTTGGTGTAAACCAAGAAGTGGACTTAGTCCATCTCTGTCTTTTAAGACAGCAAACCAGGACAAACCCTGGAATTTCTCTCAGCATGTGCTGAGTACTGGAAGTTTTCCTTCCACATCAATCCTTCGGAAACCGAGGGATAAGACCTTGGACCGTAAACTTAATTACGGTACATGTACGTGCTCGGAAAACGAGCATCATAGAAGTCTGTTTGACCTTTGTCAGACAGTGATAGGCCCGCATGTGCGGGATCCGAAACTCCCTTTGGAGGGAGTAAAAGTCTGCTG…	replicase [Aspergillus flavus narnavirus 1]	0	0.7675	657	UAW09567.1
		Segment 2	GATACAAAAAAAAGTCTTTTCGACTATAGCCTTCCGGCTGTTAAGAAGAGACCACGAACCAAATTCGAATTATTGTCTCCCTGGTTCAATGTCTGCACTTACAGACTTCCTCATCCCTGGTGGGATGAGTTTCAATCCAGACTTCGGTCTGGAGGACACTCCCAATAGTGATAGGGAGATACTATCAAGGTGGAATTCCTTGAGTGAACAAGCCAATAAATGGCTTGCGAAATATGGGTTTGAGCCCATTGATCAGGACGACATTGATCAACATGTCGCCGAACTCTCCGCGGAAGTCGGAGATGATGAGGAAATAGTATCCTCTAGTAAGGCCTTCTTAGGCCTTTTACTTCCCATGCAGGAACTGTCTGGGATGAAAGTGTCCGTTGAAGACACGTG…	RNA-dependent RNA polymerase [Aspergillus flavus narnavirus 1]	0	0.7179	657	UAW09566.1
		Segment 3	GATACAAAAAAAAGTCATTTCGACGTTGATCTTTCGATCTCAAAACGATCTAAGTGACCGTAAAAGAGCCAGAAGCCCTACCTCGAGCCATTGCCCGACATGTCTGGAAGAAACCAGAACCAGCCTGCGATTGCAGGTCCCGCTCGTCCTCAAGGACAAGCTCCTCTCAATCCTGAGAGACCACCCCAGATCTTGGGGAAATATGCCAAATTAATTGGCAAGCAGCTGAAGTCAATCAGCATTACTTACGACGCTGATGGTATCAACGTCGCTGTTACGGGTATGCCAAATACCCCATACGCCGACCTTTCGGAGGCGAGTCTGGCGGATTTCCGCCGTATCAGAGAGCGTGAAAATATGCCCTCTGACGCTGAGAAGCTACAAAGCTTCAAGAACAAG…	hypothetical protein [Aspergillus flavus narnavirus 1]	7e-63	0.5833	195	UAW09580.1
		Segment 4	GATACAAAAAAAAGTCATTTCGACCGTGGCCTGTCGGCCAACTAAACAAGTGACTTTACGACACCTGTCAACTTTGGCAGTTATGCCTTGCACCCATGTAGGTGAAGCGCGGGAAGCCCCGCCAGGTGTGCCACGCACACAGTCCGAACACGATATGTTCGGTGAATTGTTGGATATCCTTTGTGAATCCAACGGTAACGACTCTTTCGATGTCGTTCAATTCCTTCTCGACTTTCGGGAGAGGAGGAGACTCGGACATAAGCAATTTGTCCGATACTTAGAGGGGATCCTTAGGATCCATCCTCGGAGACGACCCAGTGCGGGTCCTAGCTCGAGTTTTCGAGCGACGCCGGAGAATCCGGCCACTGGCGTAGCCAGTCGGGCGATGCCCGTACACCC…	no hit
IFM 61879	Aspergillus flavus vivivirus1	Segment 1	CTTCTACTGTTCGAGCGCTAACGCGGCTCACGGAGATTAGTGACGTTGGTTACAAAAACGAAACAAAACAAAACAAAACAAAACAAAACAAATCTTTCCGTTTGTTCATTCTGTTTAAAGATGGCGAGTGTTTTTAGCGGTAACGGTTCGGAGAGGTCGGAGAGTAGGTTTTCTGTTGGTGAGACTATGAGACGTGGGGGGACGACTATGGCGCAGGAATCTTCGCGATTCCGGGCTATGTCAGCTAAGTTGACGCAGAGGGTGCGTGAGCAGGTTGCTGAGGAGCAGCAGAGGAGAGCTGAGGCGCAGGCTATGTTGGTGCCGTATGCGGTTGAGAAGGAGGTGATAGCTGGGTTGCAGCAGCGCTACCCCGAGTTCTCTGTGCTGGGTCTGGCGCTG…	RNA-dependent RNA polymerase [Aspergillus flavus vivivirus 1]	0	0.9974	1152	UAW09577.1
		Segment 2	CTTCTACTGTTCGAGCGCTAACGCGGCTCACGGAGATTAGTGACGTTGGTTACAAAAACGAAACAAAACAACACAAAAGAAAACAAAACAAAACTAATAACCATAAAACCCTATCTGAGTTTAGAGTTAGCAGTATGACGTCGCGAGTTAAGGCACTGAGTGGGCAGAACGCCCCGGTTATGACTAGCCGGGTTGCTCCTGCCTTCGTCACGCCTTCGATGGTGGACAATGCGGTGGAGGATGTGTTGCGGGATGAGGACCCAGCCGTGGGTGATCAGGTGCGATGGATGTGGAGTCGTGACCCAGACATGGAGGTGGCGCAGATGTTGCGACAGGGCGCAGCCGCAATGGCAGATAGGGCTCGCTTCCCAAAGCAGGTGCGCGTTGAAGTCAACGTGC…	replicase [Aspergillus flavus vivivirus 1]	0	0.9991	1090	UAW09578.1
		Segment 3	TTTCTACTGTTCGAGCGCTGACGCGGCTCACGGAGATTTAATGACGTTGGTCATAAAAACAAAACAAAACAAAACAAAACAAAACAAAACAATATAGAAAAATAAAACCCTATCTGAGTTGAGAATGGAATCGATGGCAGTGGAAGACGCAGCACTGGCGGCCTTGGTTGGTCCCGCGGTGGCGCGTATGGGTGCGCGTTGGGGGACGGCTGAGCAGAACAAGTTCGCGCTCAGTCTCGCAGTGAAGGAGAGTCGTGATGATGTGTTGGCGGGGTTGGTGCGGACGTTCCGGCCGGACTGGGTCAATATGTTCGCTAAGACAAACAAGGTTGTGGAACACCCTATTGACAAGCAGCCGGTCGTTGCGCCGAGGGTTCCCGACCTGGATCTGGTGCCGTT…	no hit
		Segment 4	TTTCTACTGCTGGAGCGCCGAGAGCGTTCGCGGAGAATTAGTGACCGTGGTTACAAAAACAAAGCAAAACAAAACAAAACAAAACAAAACAAATCAGAAAAATATAAAACCCTATCTGAAAAGATGGCTGGGCGACACTATTTCCCAGTTCTAGCTAAGGAAGACATTGGGCCGGAACCTGAAGAGGTTCTGCCAGCCCTGTCGGAACTGCCTTTGGTTCGTTATAAGGCAGGTATGGAAGCTGCTACTTTGGTGAAGCAGTTCGCGGGTAAGTCGCGTGTGGCGCTTGAGGCCCCACCTTGCTCGCGCAAGTCGGTCGATGTACCGGCGGCGATTTTGCGTGGAGGTTTGCGTCCGATGGTGGTGCATTGTGTGCCGAGCCGTTTGCTGGCTGTGGCA…	no hit
		Segment 5	TTTCTACTGTTCGAGCGCTAACGCGGCTCACGGAGATATAGTGACCGAGGTTACAAAAACAACACAAAACAAAACAAAACAAAATAAAACAATATATACGTTCTTTATCTTTTGTGCGAAGATGAATTCAGTAGTTGACAGTGGAAAGGGTGTTGTGGGAAAGGAGCTCGCGGGGTTTGATTGGCAGGCGGTCGATGTGTCGTTGGAGGATTTCCAAGAGGCGGCTGATTTGGTGTCCACGGGTTGGTTTGATGGTCCGGAAGTGGCGCTGTTGATGGAGCGCTTGGCCTTGCGTCTGGAGGCTGCTGAGGAGGCGATCAAGTGTGCTAAGCCAGCCTTGGTCGGGCGTGCCTACACGATGATCGTGGAGCAGCTCGAACCTCGGTTAGGTTTGCAGGG…	no hit
		Segment 6	TTTCTACTGCTGGAGCGCCGAGAGCGTTCGCGGAGAATTAGTGACCGTGGTTACAAAAACAAAACAAAAGAAAACAACACAAAACAAAACAAAACTGATTACTATCATTCCTATGTCAGGTACTGTCGACATGGATGTCAAGTCGGTCACTTATTCGGTCAGTGGGGCCATTTTCCGGGGTAGTGTGCCGGAAGCGTTGGAGTTGTGTGAGTTGGAGCGTGTGGTGAGCTACTTGGAGCTATTCCCTCCTAGTAAGCGTGCCACGATGTTGAGCCTCATGGGAACGCGCCCTGTGTTGGCACATGTGTTGGAGGCAATTGGTGGTGTCTGGGGTGCGAAACAGTTGGACGGTGCGTACAATTTGCGTGTGTGTGGCGGTTATGTTTACCTCACACGGTT…	no hit
		Segment 7	TTTCTACTGTTCGAGCGCTGACGCGGCTCACGGAGATTTAGTGACCACGGTTACAAAAACAAAACAAAACAAAACAAAACAAAACAAAGCAAAACTTTTCCTTTATATTGTCTGTTTTTAGTTGTGTTTCTATTGTGGATACGGTTGTTCGAGTGTTAGAAAGATGACGTCGCGGGTGAAGCTTTTGTCCCCACCTTACGGAGGGTACAACGGGGCGTTCGGATCTAGATCACGCGTGGCCGTGCGGGATTGCCCGCCGCCTGGCGTGGTGATGAATCCGTTCTATCGGCCTGTGGTCTTTGGGCCACCGGTTGATCCGGCGCCCGACCCCGTCTTGGTACGTGAGATGGAACGCTTGCGAGTTGGTGGGCGGAGAGTTGAGTTGCCTGAAGAGGAGTC…	hypothetical protein [Aspergillus flavus vivivirus 1]	0	0.9856	556	UAW09579.1
		Segment 8	TTTCTACTGCTGGAGCGCCGTGAGCGTTCGCGGAGAATTAGTGACCGTGGTTACAAAAACAAAACAAAACAAAACAAAACAAAACAAAACAAAGCTCTCTTATTTTCTTTGCCTTTTGTGTGGAGGCATATTTTTGTTCGGTTGTGTAGTAGTAGAAGGGTAGTGCAGGTGCTATGGCCCCGCGTGCCGGAGGGCAGGCGGATCCTTGGGGTGCGGCTTTCGGTGGTGTCGGTGTGAAGACGCAGGTGGAGTCGTTCGACGGGTATGTGAGGCCCGTGGTGAGGATGCCAAGGTTGGATCAGGTGAACGGTGTTGCTGGATGGGCTGAGTGGTTTCGTCTGAGCGCTGCTTCCACTGCGCGTGGAATGCGCGTGCGTTACGACGAGCAGGATGTGGCAG…	hypothetical protein [Aspergillus flavus vivivirus 1]	9e-44	0.5465	556	UAW09579.1
		Segment 9	TTTCTACTGCTGGAGCGCCGAGAGCGTTCGCGGAGAATTCGTGACCGAGGTTACAAAAGCAAAACAAAACACAACAAAACAAAACAAAGCAAAACTTATTCATAAAATATAAAATCCTATCTGATACAACTTTCTGCTGGCTTGTCACTATGGTTTTGACAGTGGAAGAATTGGCGCGTGCCTGTCGTAAGACCAGCGCCACGGAAATGTGTCCGTGTTATGAAGGCAACCCGCCGTACCTGGAGCTCTTTCCAGAGGCGTTTCGGGACCGTGCCTTTGGAGATTGCGGGTGTCACCCGAATATCAATGAACTGCAGCGTGCTTTTGACGCTTACGGTTTACCCAACCCTTGGCATGTGCGTTTGGCCAAGGCTGGGCACGGGGTGATTCCGTTTGTTG…	no hit
		Segment 10	TTTCTACTGTTCGAGCGCTGACGCGGCTCACGGAGAATTAGTGACCACGGTTACAAAAACAACATAAAACAAAACAAAACAAAACAAAACAAAGCATATTTAAAATTTACAAAACCCTATCTGATCAAAATGGCGATGCACGCACGTAGGATGCAGATGTACGAGGAGCTTGGTAGGAAAGGAGAGAAAGGCCCCTGCCCGTGTTACGATGGGGCTCCGGCGTACTTGTTGTTGTTTGATGAGGAGATGCACAAGGAGGTGTACGCCAAGTTGGGCAATCACCCGAGGCTTGCCGACCTGCAGGATCTCTATTGGAAGTGTGGTTTGTACTACACTGACCATGTCAGGTTGGTTAAGCTCAATGAGGGTATCACTATGATCGAGGACTATGACGGTTTC…	no hit
		Segment 11	TTTCTACTGTTCGAGCGCTGACGCGGCTCACGGAGAATTAGTGACCAAGGTTACAAAAACAAAATAAAACAAAACAAAACAAAACAAAACAACACAACATAAAATATTTATAAAACCCTATCTGAAAATGTACGGCTTGACTGAACGTGAGTTGGATTTGCTGGAGGTGTTGATGAGGAAAGGCAAGAACGGTCGTTGCCCCTGCTACGATGGGGCTCCGGCTTATCTCATGTTGTTCCCTGAGGAGAATCGTGACATGGTGTTTGAGCGTTGCGGCAGACACCCACGATTGATTGAGGTCGAGAACATGTTTTGGACGTATGGGCTCTATGATACGGAGCACGTACGTCTGGTCAAGATGGGTGGCGGGATTTCCATGACTGAAGACGAGAATGGGTA…	no hit
		Segment 12	TTCTTAGTGTTTGAGCTTGTTCTCGCGCAGGATTAAGCGATTGCTTAAAAACAAAACAAAACAAAATAAAATAATAGGACAGTAACGACGTAACGACCACACGATCATTTATACCACGAAGTAGAGCGGGCTACAGAGTGGTGCGATTATCGCAAGCCAGTGACGTTATTTTGCGTGCGTTATCACTAGAGCGGGCTAGTTATAATTAATTCAAAATTTCGTCAGACAACGGATCGGACATTCTTAACCATTTCGCTATGGCGAAGAATTTGTTCGCAGAAGGTGAACCCTCGGAATCCGAGCGGGTCGTTTCTGGCGCCTCAAGCGGGTTTACCCGCATAATTGAGCGTGAGGAAGGATCTGCGTCATGGGGGCCGCGTAATTTGTTGAGCACTCGGC…	no hit
IFM 61226	Aspergillus flavus partitivirus1	Segment 1	AAACTTTTGGTTGAAGAGAACTAGTAATTCTCACGAATGAGTAAACCATCTGAACCCTTCACCGCCTTTCCATTTGATTATCCTGGTAAGAGCGAAGTTGCTAAATTTTTGGAGTCAAATCCTTGGACAAAGCCGTTTCGGCACCTTACCCATGTGGGACATACAGGTCAGAAACGAGGAGTGTTGCAAAACACCCAGCGATATGATCCATTTGTAAACGAAGCACTTCGACATTTCGACAACGACCTTAGGAAGTCACTGAAAGGTTTCACAAGAACACCTGGCGACGAGACAAAACTTAGACAAGCTTTAGACAAGTACGACCGTCCTTCCCTATCATTTGATAACATTTTTCATGGGAACGACAAGTTACGCGCGTGCTATGAACAAGCTTACCGC…	RdRp [Aspergillus flavus partitivirus 1]	0	0.8484	548	QDE53634.1
		Segment 2	AAACTTTTGTTCTGAAAGTCTATTGGTACGACTACGTTTAGTAAGAACATCTGAACCCTACACCGAGTTACACTGCCTATAACTGATTTGTAGCATCGAAGTAGAATTATGGCTCCTGAGTTTAAACCTGGCTGCTTTGAACCCGTGTTGACCGTATCCATGCGTGGAGATGGCAATACCCGTGCCTTTCATGGCGACAATGAGGGTTTGTTCGCTGGCTGTCTTGACGTTTTCAAGACCGCATTCGCGACTTCCGCTGCTGGTGGTTCCAACACCGAATTCACCCGCGCAGGCATGACCAGTATCTCCAAGGTCTTTGCTCACTACCTGTGGGTTAGACAGCTGTCCAACCAGCTTAACGAACTTGGATTCAATGACAGGTACCGAAAGGAGGTTGCT…	coat protein [Aspergillus flavus partitivirus 1]	0	0.7838	369	UTM72607.1
		Segment 3	AAACTTTTGTTCCTTTGCAGCAGTAGTGCGCTGAGTAGTCTTTGACTACGTGGACATCTGAACCCTCGTGGATCCGAGTCGCTAGTACACAACTAGTAACCTCCCCTGTGTCTGCAACGATGACGCGGAAGACGTTCACCTATTCCCTAGGTGACTCTAGTGTTATTGCAGTCGATGCTAACTTTCAGGCCAAGTGGAAGCACTATGGAGATGATGCGCTATTCGTAGCAATTCTTTCCGCAATGTTTCCGTTTCTTGTACCTGTCTATAAGGACAGTATGTACGCAAGAAGCCTTAACGCTGAAGGTAAGTCCTGCTTTATCGCCGCCTCCATCGCAACGTCAATGGTCTATGACCGTTATGGCAAGTACCCGCATGAGTTATTTGATTTCTATTTCG…	hypothetical protein [Aspergillus flavus partitivirus 1]	2e-09	0.3083	281	QDE53636.1
		Segment 4	AAACTTTTGTTCCTAAAAGCTATTGGTACGCTTGCGCCTTAGTCCGAACATCTGAACCTTCGATCTAACCTCGAAATACTGCCTGTCAATACCACCAGTATAGTTTCCCTCCGCATTGGCGAGAGATGCATGTTGATTGCAAATTAGGTGATGGGACCGTTGTCACTATCAGTGACAGATTCCCGAAGCGATGGAAAAAGTTTCGCGAGAACGCTCTGTTTGTAGCGCTTTTGGTGAACTTGTTTCCCTTCGTGGAAGAAGCCCTGGACGAAACCATGTATTATGCGTTTATGTCCGACACCGAAAAGCTGAAATTATGCGTTTCGACCCTTGCCGCCAAACTCGTTTATCAACGATTTGGACATATTCATTCTGACTTCTTCGATTCTTCTTATGGAC…	hypothetical protein [Aspergillus flavus partitivirus 1]	1e-163	0.8839	281	UTM72608.1
		Segment 5	AAACTTTTGTTCTAAAAGTTCTATTGGTACGAACTCCGTTTTAGGAAGAACATCTGAACCCTCGATAGCCCCGAGTCCTACAGCCAATACCATAGGAGACCACCTTCGATTACTGCCGGAGATGCAGAGTTATGTCTGCTTATCCGATGGAAGTGTTCTGGAGGTTTCAGGGAAATACCTGAAGACGTGGAAGAAATTCGGCGAACATGCTATTTTTATAGCAGCTTTAGTCGAGCTATTCCCGTTTATGGTAGCGCCCCTGCATGAAACGATGTACTACAGTTTCATGAATGATACTGCCAAGCTTCAGCTCATCGAACGTTGCATTGCAGCCAAGATGATATTCAACCGCTATGGTCAAGTCCCCTCGTCTTTTCTTGATGATGCCATTATGTGCAG…	hypothetical protein [Aspergillus flavus partitivirus 1]	2e-43	0.3911	281	UTM72608.1
		Segment 6	TTCATCAAACTTTTGTCAATAATCCTAGTGTGTATGTGTCCGAACAAGCACAGAAAGCTAGAGAGTTCGAAAAGTCCTGCACGATTCCGAAGTGGAGTCTACTTGGTTGTATTGCTGATAACGAGTATATGGATACCAAGCCCACTGTGATTCAAAAGTGCATTCGGAGAGCCATTCTTCCTAAACGCCTAGAATACTTGTCCAGTATTTTAGAACTTTATGGAAAGACTCAGCCGTATGTCCGTGCTAAGGATGCTTTGTTGGAGGATCAGTCTGCCGTTGTTGAAGCTAATCCTGATGATGTTTCTGAGCAAGAAACTGCCGCGCCAACCCTGACAGAGTGTGAGACTGTAACAGACTCAGACTCTCCTGTCTCCGCCAACTTCCCAGCCGCTCCGG…	no hit
		Segment 7	AAACTTTTGTCTCGTGCCTATTGGTACGGCAATTGCTCACGCAATTAGAGACATCTGAACCCTCGTTAAAGACACGCGAGTTAGCGCCTTCTTCAACCACCGCCCGCTATATCTTCCTCCGCCATCTGTATTCCGCCATGGCAGGAAAGATAGAGAACTGGAAGCTGCACGATGGAACAATTGTTGCCGTCCAAGAAAAGGACATGGTAGCCGCCAAGAAATTTGGTCAATATCAGTATTTCTTCGGAATTCTGATGACTTTATTTCCTGAGGTGAGACATGACCTTCTGGAAACAATGTACATCCCTTCCAAAATGAACGACTGCCCTCTTTTTGTCCGCACCGTACTCGCGATGCAGATGATAAAAGACCAATACTCTGAGGTACCGGAGTTTTACT…	no hit
		Segment 8	AAACTTTTGTTTCAAAAGTCCTATTAGTACGGACTACGCTTAAGTCGAAACATCTGAACCCTCGTTGAACCCGAGTCACTGCAGCCAATACTACCAGTGTATTATCCCACCTGTTTCGCATGGTGATGGAAACGTTCGCCCGTCTTCCCGACGACACTGTCGTTCGGATTGATCCAAACGCGAAGTCGCGATGGGGTCATCATGGTTCTATGTTCAATGCGATTGCATTGGCTGGTACCCTGTACCCTTTCATGGCGGAGCTGTTTGATGACGAAAGTGTTGACTTTCGGCGTGCAGGTCCCGAACGTTTTAGTGCTTGTGTGCTTGCCATGAGGCTGGTGTATGAGAGGTTTTCCTACGTCTCAAAGGACATTTATCGCGCCTTTGCGAATTCTGTCA…	no hit
IFM 49866	Aspergillus flavus virga-like virus1	Segment 1	CATCTCGAGTTACTAAGGTCATCGTTTGATGACTGTCGGGGTACGAACTTTTAATAGAACCTTACCTGCCGGAGATTCCGGAAAACCAGATCAGAACCAACGACACCACACAAGAACAAAACAACTTAAATCTGTTATTTATTTATCAGAATCATGCCCACTCTGTCCGAATTCGGAGCAAAGCTCAACCTCCCAGTTGAGGACATGGTTAGACTGGGTGAACGACAAGTCCTTGACCCGCAATCCGCGATCTTCCGTGCTATCGCGCAGGAGGCGGCCAGCAAACTAGCTGCGTTGTATGATGATCAGCACGTGGAGCGTTCGCGGAAGCAGCGCACGCGCGTGTATATCCAGCACGCGGTGTCCAACGAGGAGCGATATCAGATCGTACGCGAATAT…	RNA-dependent RNA polymerase, partial [Sisal-associated virgavirus A]	1e-25	0.2505	1128	QYJ09848.1
		Segment 2	CATCTCGAGTTACTAAGGTCATCGTTTGATGACTGTCGGGGTACGAACTTTTTATAGAACCTTACCTGCCGGAGATTCCGGAAAACCAGATCAAAACCAACGACACCACACAAGACCAAACCATCATGTCTAGCGTCATTAGCAGTTCCGAAGATACCGTCGACGCACTTGTGCAAGTGCTAAGCGACGTCTTCGACAAGTATTTCATCACTAACTACGCTATTAGACGTCAAGTTGTGACACAGTTGCTGAACAGTTCCCAGTTCTTTAGTTACATGGGAGACAAATACGACCTGTCGGCCATTACTAGCCAGATTCTTGGTGACAATGCGCCCCGGGACCCGTTTGACATGCAACGCCAGTCACTTAAAGTTAATGTGGGTATTGATGTAAGTCGCC…	methyltransferase [Erysiphe necator associated virga-like virus 14]	2e-49	0.3209	1104	QKS69538.1
		Segment 3_partial	GTCGAAAGAGGTCAACGAAGGTACGTACGTCCGCGCATCAAGTCTCGTTGACGGTGCTGAAGCAGGATAAGAAGGCCCTGAAAACCAAACCAAACCAAACCAAAAAAAACCATAAAAAACCATGCTTAAATTGTGATTGCACGATCTAGTAGTTATTCATAATGGATAGCGTTGATATTAGAACCGTGCAGGCCGAATACCGTCGGGTTACCAAGATGGCTGAAACTCTGACCTATGGTACTTTAGTGTTACCGTACAAGGAGGACATCACTTGGCCCGCTAGGAAAGCTACGCGCGCTACTGAGCTCGAACAGTGGGTCATCGATGGTGACCGTATTGTGCAAGATGCTGTTGAGCAATTTAGTGCCCTGCGTATAGGTGAGGCTAAGACACTAATCG…	CI protein, partial [Erysiphe necator associated poty-like virus 2]	3e-125	0.3121	1003	QKS69539.1
		Segment 4	CATCTTTTTAGTAGTTTAGTAATTACTTAATTCGGGAGCGGTTTCAATCTTGGAACTGGCCGTGGCCCGGGCTACTCTGCTAACTAGGTCGCATTCGCCATAGCTATCTGATCAGTGTTGACTTGCCGGAAGGGAGCTGCACTGGTGCCTGGATTCTGCCGAAAGGGGTTTCTGGGGTGGAGTTGACGGCTGTGGAAAACCAAACCAAACCAAACCATTCCATTCCAAACCATCACCTAACAAACAATTCGTTGTTGCCTTAGTTGATTACTTGATTCACGTAGAGCTGCCCTGTGAGGAGACTGCGTGGGTGCCTGGCTTCTGTCGAAAGAGGTCGTCAGGGTGAGTAGGACGCTAAGGTGTGTATTTTCTTAATTATTTTGTGATGAGTTCGCTGGT…	no hit
		Segment 5	CATCTCGAGTTTTCAAAGTCATCTGTAGTGGATGACCGTCGGGGTACGAACTTTATACAGAACCTTACCTGCCGGGCTTACCGGAAAACCAAACCAGAACCAACGACACTAAACCAAAACAAAAACAAACTTATTTTAAAATCGAAAATCATATTCTTAACTGAACTCATGAGCAACGATGGAATCCAACACTACCACTCGATCGGTTATCGACGCACTCCAGAAGTTGCTGACAGACAATATCCACCATCGCGAAACAGTGATGCTACGCGGATACCTTGCAGAGATGCAGGCGCGGTATGTACAGTCCGGTTTGACGGACGATGTGCCGGCTGCGGATTTTGCGAAAATGCAGGAAGCGGGTTATTTCAATTCCATTCGCGATGCGTATCCTCTGTT…	hypothetical protein [Aspergillus fumigatus RNA virus 1]	1e-07	0.375	554	BCH36639.1
		Segment 6	CATCTTCAAACCGACTGTCGAAAGAGGTCAACGAAGGTACGTACGTCCGCGCATCAAGTCTCGTTGACGGTGCTGAAGCAGGATAAGAAGGCCCTGAAAACCAAACCAAACCAAACCAAAAAAAACCATAAAAAACCAGAACCTTACTTAACATTGTGTGTGTTAAATAATCACGGATTCAGTTCTTGTGGTTAGAATCCATTGCTTTAAGATCACCTTGGTCTTATCTTAATAGTCGTGGATTCATTATTTCAATTGTACGCAGTATTTGACGCGATGGCTGAATCTGCTCGCGCGGCTCCGTCGAATGCCCCTAGTAGCAGAGCTCTGCGCCAAAACTTTGGACGTCCGTCTTCTCGTCGTTATGTACTTAACGGCGAAATGTCCAAGGTGGCAGCG…	no hit
		Segment 7_Partial	GCTTTTTAGCAGTCCCCCTTGCGGGGACCCTTACGTCGGCTACTATACCGGGAAAACCGTAGCCTCGGACCACCAGCGACAGGCCTGGTGACGGAACTACTAAACAATTAAAACAGTATAAAGAGAATAAAGGCAAGTGGCGTTACACAAGGATACCACTATCAAATTCCTGCCGAAACATTTTAACGTCTTGGGTTGACGGGTACTTTCACGATTAGTACCAACGGATCTTTGAATCTCGGACTACAGGCGCGGATACTTCACGCGCTACCCAGCCCCATTACAGGTTTGGGATGGTTTGGTTTCCGGACACTCCTCTGTAGCCTTTTAAGGAAGCGGGGCGAGTTCTTCCCGAGTAGGTACTCCTGCTCAACCAGATGATAAAGGAGGACACGAGTC…	no hit
