# Supplementary material for: Experimental verification of strain-dependent relationship between mycovirus and its fungal host
Source: iScience. 2023 Jul 10;26(8):107337. doi: 10.1016/j.isci.2023.107337 (PMC10372822; doi:10.1016/j.isci.2023.107337)
Supplement: Table S3. List of categories enriched in DEGs by FunCat analysis, r elated to Figure 3 [file mmc3.xlsx]

## Sheet: Sheet1
Table S3 List of categories enriched in DEGs by FunCat analysis, r elated to Figure 3.
Strain	Virus					Exact p-value	Adjusted p-value	# genes / category	# genes / input
IFM 65242	P	down	01.20.	secondary metabolism	Metabolism	1.76328e-05	0.00165748	24 / 1589	24 / 98
	P	up	01.01.09.01.01	biosynthesis of glycine	Metabolism	4.84748e-05	0.0102282	7 / 53	7 / 323
	P	up	01.20.	secondary metabolism	Metabolism	0.000159481	0.0168253	48 / 1589	48 / 323
IFM 65241	P	up	01.20.	secondary metabolism	Metabolism	9.26358e-05	0.00796668	19 / 1589	19 / 77
IFM 64473	dF	down	01.20.	secondary metabolism	Metabolism	4.399678e-11	8.931346e-9	64 / 1589	64 / 284
	dF	down	01.20.05.11	metabolism of polyketides	Metabolism	0.000140924	0.00953588	7 / 62	7 / 284
	dF	up	01.05.	C-compound and carbohydrate metabolism	Metabolism	0.000304517	0.0249704	77 / 1210	77 / 649
	dF	up	01.07.	metabolism of vitamins, cofactors, and prosthetic groups	Metabolism	0.00020672	0.0226013	20 / 188	20 / 649
	dF	up	01.20.	secondary metabolism	Metabolism	5.027621e-14	1.64906e-11	128 / 1589	128 / 649
IFM 63847	P	down	01.05.	C-compound and carbohydrate metabolism	Metabolism	2.69231e-06	0.000175898	47 / 1210	47 / 246
	P	down	01.20.	secondary metabolism	Metabolism	1.769798e-8	3.46881e-06	62 / 1589	62 / 246
	P/Pm	up	01.01.09.05.02	degradation of tyrosine	Metabolism	2.11055e-05	0.00252186	9 / 29	9 / 704
	P/Pm	up	01.01.09.06	metabolism of tryptophan	Metabolism	0.000365713	0.021699	7 / 25	7 / 704
	P/Pm	up	01.02.	nitrogen, sulfur and selenium metabolism	Metabolism	2.12516e-05	0.00252186	31 / 245	31 / 704
	P/Pm	up	01.05.	C-compound and carbohydrate metabolism	Metabolism	1.507226e-8	5.36573e-06	113 / 1210	113 / 704
	P/Pm	up	01.07.	metabolism of vitamins, cofactors, and prosthetic groups	Metabolism	5.93269e-05	0.00528009	25 / 188	25 / 704
	P/Pm	up	01.20.	secondary metabolism	Metabolism	8.25242e-05	0.00587572	123 / 1589	123 / 704
	P/Pm	down	01.01.09.04.02	degradation of phenylalanine	Metabolism	0.00114414	0.0209558	12 / 68	12 / 803
	P/Pm	down	01.05.	C-compound and carbohydrate metabolism	Metabolism	5.3597e-11	6.217253e-9	132 / 1210	132 / 803
	P/Pm	down	01.05.11.07.02	anaerobic aromate catabolism	Metabolism	0.000895906	0.0194859	6 / 19	6 / 803
	P/Pm	down	01.07.03	catabolism of vitamins, cofactors, and prosthetic groups	Metabolism	0.000579507	0.0134446	5 / 12	5 / 803
	P/Pm	down	01.20.	secondary metabolism	Metabolism	8.816209e-13	3.068041e-10	167 / 1589	167 / 803
IFM 63449g	N	down	01.02.02.07	nitric oxide biosynthesis	Metabolism	0.000318561	0.0253882	2 / 3	2 / 165
	N	down	01.20.	secondary metabolism	Metabolism	6.33994e-06	0.00107145	34 / 1589	34 / 165
	N	up	01.20.	secondary metabolism	Metabolism	5.7443e-05	0.00965042	37 / 1589	37 / 203
IFM 63449w	N	up	01.20.	secondary metabolism	Metabolism	1.022825e-11	2.454779e-9	80 / 1589	80 / 370
IFM 61879	V	down	01.20.	secondary metabolism	Metabolism	0.000109861	0.0251581	51 / 1589	51 / 303
	V	up	01.20.	secondary metabolism	Metabolism	8.541455e-7	0.000201578	68 / 1589	68 / 438
IFM 49866	VL	down	01.05.	C-compound and carbohydrate metabolism	Metabolism	0.000713114	0.0275069	45 / 1210	45 / 391
	VL	down	01.06.06.07	diterpenes metabolism	Metabolism	0.0016057	0.0419488	2 / 3	2 / 391
	VL	down	01.20.	secondary metabolism	Metabolism	3.301266e-9	6.899646e-7	71 / 1589	71 / 391
	VL	down	01.20.35.01	metabolism of phenylpropanoids	Metabolism	9.28825e-06	0.000647081	8 / 46	8 / 391
	VL	down	01.20.35.01.01	metabolism of melanins	Metabolism	3.42059e-06	0.000357451	7 / 29	7 / 391
	VL	up	01.20.	secondary metabolism	Metabolism	3.207293e-14	8.691764e-12	109 / 1589	109 / 487
IFM 63847	P	down	02.01.	glycolysis and gluconeogenesis	Energy	0.00203737	0.0399324	8 / 114	8 / 246
	P	down	02.16.	fermentation	Energy	0.000226957	0.00635481	7 / 62	7 / 246
	P/Pm	down	02.01.	glycolysis and gluconeogenesis	Energy	3.18243e-05	0.00110749	20 / 114	20 / 803
	P/Pm	down	02.16.	fermentation	Energy	5.84217e-06	0.000254134	15 / 62	15 / 803
	P/Pm	down	02.16.01	alcohol fermentation	Energy	0.000297971	0.0074067	12 / 59	12 / 803
IFM 65242	P	up	14.13.04.02	vacuolar protein degradation	Protein fate (folding, modification, destination)	0.000432845	0.0304434	4 / 20	4 / 323
IFM 49866	VL	up	14.13.04	lysosomal and vacuolar protein degradation	Protein fate (folding, modification, destination)	0.000420793	0.0200519	7 / 40	7 / 487
	VL	up	14.13.04.02	vacuolar protein degradation	Protein fate (folding, modification, destination)	0.000517947	0.0200519	5 / 20	5 / 487
IFM 49866	VL	down	16.21.01	heme binding	Protein with binding function or cofactor requirement (structural or analytic)	0.00072964	0.0275069	8 / 84	8 / 391
IFM 64473	dF	up	20.01.27	drug/toxin transport	Cellular transport, transport facilitation and transport routes	0.000516239	0.0338653	25 / 279	25 / 649
	dF	up	20.03.25	ABC transporters	Cellular transport, transport facilitation and transport routes	1.68751e-06	0.000276752	20 / 136	20 / 649
IFM 63847	P	down	20.01.27	drug/toxin transport	Cellular transport, transport facilitation and transport routes	6.687974e-7	6.55422e-05	20 / 279	20 / 246
	P	down	20.03.	transport facilities	Cellular transport, transport facilitation and transport routes	0.00114017	0.0279342	25 / 650	25 / 246
	P	down	20.03.02.03.01	proton driven antiporter	Cellular transport, transport facilitation and transport routes	0.00172827	0.0376379	6 / 64	6 / 246
	P	down	20.09.18	cellular import	Cellular transport, transport facilitation and transport routes	3.68388e-05	0.00136693	21 / 394	21 / 246
	P	down	20.09.18.07	non-vesicular cellular import	Cellular transport, transport facilitation and transport routes	4.18447e-05	0.00136693	19 / 337	19 / 246
	Pm	down	20.01.03.03	C4-dicarboxylate transport (e.g. malate, succinate, fumarate)	Cellular transport, transport facilitation and transport routes	7.23e-05	0.006943	3/16	3 / 102
	P/Pm	down	20.01.01.01	cation transport (H+, Na+, K+, Ca2+ , NH4+, etc.)	Cellular transport, transport facilitation and transport routes	2.4595e-06	0.000123794	28 / 168	28 / 803
	P/Pm	down	20.01.01.07	anion transport	Cellular transport, transport facilitation and transport routes	0.000101026	0.00319608	12 / 53	12 / 803
	P/Pm	down	20.01.03	C-compound and carbohydrate transport	Cellular transport, transport facilitation and transport routes	2.4901e-06	0.000123794	47 / 364	47 / 803
	P/Pm	down	20.01.07	amino acid/amino acid derivatives transport	Cellular transport, transport facilitation and transport routes	0.00112859	0.0209558	19 / 137	19 / 803
	P/Pm	down	20.01.11	amine / polyamine transport	Cellular transport, transport facilitation and transport routes	0.00104863	0.0209558	14 / 86	14 / 803
	P/Pm	down	20.01.13	lipid/fatty acid transport	Cellular transport, transport facilitation and transport routes	8.45364e-06	0.000326874	27 / 169	27 / 803
	P/Pm	down	20.01.23	allantoin and allantoate transport	Cellular transport, transport facilitation and transport routes	0.000175872	0.00470795	18 / 109	18 / 803
	P/Pm	down	20.03.	transport facilities	Cellular transport, transport facilitation and transport routes	4.258521e-9	3.704913e-7	80 / 650	80 / 803
	P/Pm	down	20.03.02.02.01	proton driven symporter	Cellular transport, transport facilitation and transport routes	0.00261313	0.0433033	9 / 47	9 / 803
	P/Pm	down	20.03.22	transport ATPases	Cellular transport, transport facilitation and transport routes	0.00149039	0.0259328	16 / 109	16 / 803
	P/Pm	down	20.09.18	cellular import	Cellular transport, transport facilitation and transport routes	1.612434e-11	2.805636e-9	62 / 394	62 / 803
	P/Pm	down	20.09.18.07	non-vesicular cellular import	Cellular transport, transport facilitation and transport routes	1.64256e-06	0.000114322	45 / 337	45 / 803
IFM 63449w	N	up	20.01.03	C-compound and carbohydrate transport	Cellular transport, transport facilitation and transport routes	0.000257221	0.0205777	21 / 364	21 / 370
	N	up	20.09.18.07	non-vesicular cellular import	Cellular transport, transport facilitation and transport routes	0.000250516	0.0205777	20 / 337	20 / 370
IFM 49866	VL	up	20.01.01.07	anion transport	Cellular transport, transport facilitation and transport routes	0.00046883	0.0200519	8 / 53	8 / 487
	VL	up	20.01.27	drug/toxin transport	Cellular transport, transport facilitation and transport routes	0.000775139	0.0233403	21 / 279	21 / 487
	VL	up	20.03.	transport facilities	Cellular transport, transport facilitation and transport routes	3.13827e-05	0.00425236	43 / 650	43 / 487
	VL	up	20.03.25	ABC transporters	Cellular transport, transport facilitation and transport routes	7.84622e-05	0.00708776	15 / 136	15 / 487
	VL	up	20.09.18	cellular import	Cellular transport, transport facilitation and transport routes	0.00136197	0.0369093	26 / 394	26 / 487
	VL	up	20.09.18.07	non-vesicular cellular import	Cellular transport, transport facilitation and transport routes	0.0007303	0.0233403	24 / 337	24 / 487
IFM 65241	P	up	32.07.	detoxification	Cell rescue, defense and virulence	0.000806704	0.0346883	7 / 306	7 / 77
IFM 64473	Df	down	32.05.05	virulence, disease factors	Cell rescue, defense and virulence	9.79957e-05	0.00953588	11 / 149	11 / 284
IFM 63847	P	down	32.07.05	detoxification by export	Cell rescue, defense and virulence	1.24998e-05	0.000612491	16 / 228	16 / 246
IFM 61879	V	up	32.10.07	degradation / modification of foreign (exogenous) polysaccharides	Cell rescue, defense and virulence	1.16751e-05	0.00137766	6 / 22	6 / 438
IFM 49866	VL	down	32.05.	disease, virulence and defense	Cell rescue, defense and virulence	0.001529	0.0419488	8 / 94	8 / 391
	VL	down	32.05.03	defense related proteins	Cell rescue, defense and virulence	0.000789672	0.0275069	8 / 85	8 / 391
	VL	up	32.05.01	resistance proteins	Cell rescue, defense and virulence	0.00047818	0.0200519	15 / 160	15 / 487
IFM 63847	P/Pm	down	34.01.01	homeostasis of cations	Interaction with the environment	0.000174858	0.00470795	11 / 48	11 / 803
IFM 63449g	N	down	34.03.03	regulation, generation and propagation of action potential	Interaction with the environment	0.000450677	0.0253882	3 / 15	3 / 165
