# Supplementary material for: Experimental verification of strain-dependent relationship between mycovirus and its fungal host
Source: iScience. 2023 Jul 10;26(8):107337. doi: 10.1016/j.isci.2023.107337 (PMC10372822; doi:10.1016/j.isci.2023.107337)
Supplement: Table S4. Expression data of SM clusters and virus’s effect on its expression, related to Figure 3 [file mmc4.xlsx]

## Sheet: Sheet1
Table S4 Expression data of SM clusters and virus’s effect on its expression, related to Figure 3.
start	end	product	IFM 65242	IFM 65241	IFM 64473	IFM 63847			IFM 63449g	IFM 63449w	IFM 61879	IFM 49866
			P	P	dF	P/Pm	Pm	P	N	N	V	VL
AFLA_002820	AFLA_002920
AFLA_004220	AFLA_004300		-	-	-	-	-	-		-	-	-
AFLA_004440	AFLA_004450					down		down
AFLA_005440	AFLA_005460	ditryptophenaline			-	-	-	-				-
AFLA_006170	AFLA_006190	(conidial pigment)
AFLA_008700	AFLA_008810		-	-	-	-	-	-	-	-	-	-
AFLA_009120	AFLA_009210		-	-	-	-	-	-	-	-	-	-
AFLA_009980	AFLA_010060					-	-	-
AFLA_010550	AFLA_010640	aspergillicins			-	up					-	-
AFLA_016120	AFLA_016140	(conidial pigment)	up		up	down					up	up
AFLA_022990	AFLA_023090	aspergillic acid	-	-	-	-	-	-	-		-	-
AFLA_028710	AFLA_028730					-	-	-	-	-
AFLA_038600	AFLA_038630		-								-
AFLA_041040	AFLA_041050		-	-	-	-	-	-	-		-	-
AFLA_041370	AFLA_041400	asperipin-2a				-	-	-		up
AFLA_045450	AFLA_045570	aflatrem	-	-	-	-	-	-		-	-	-
AFLA_047190	AFLA_047200					up
AFLA_053760	AFLA_053870		-	-	-	-	-	-	-	-	-	-
AFLA_054260	AFLA_054310		-	-	-	-	-	-	-	-	-	-
AFLA_060660	AFLA_060710								-	-		-
AFLA_062800	AFLA_063020				up	-	-	-
AFLA_064230	AFLA_064330	imizoquins							-	-
AFLA_064340	AFLA_064610	aspirochlorine	-	-	up	-	-	-	-	-		down
AFLA_066690	AFLA_066740				-							-
AFLA_066820	AFLA_066980	leporins
AFLA_067870		aflavinines								up
AFLA_069320	AFLA_069340
AFLA_070840	AFLA_070920		-	-	-	-	-	-	-		-
AFLA_079260	AFLA_079430		-	-	-				-	-	-	-
AFLA_082140	AFLA_082180	asparasones	-	-	-	-	-	-	-	-	-	-
AFLA_082450	AFLA_082490		-	-	-	-	-	-	-	-	-	-
AFLA_084080	AFLA_084090		-	-	-
AFLA_090170	AFLA_090220		-	-	-	-	-	-	-	-	-	-
AFLA_094940	AFLA_095110	ustiloxin				-	-	-			down	down
AFLA_096040	AFLA_096060	Kojic acid
AFLA_096260	AFLA_096450	aflatrem	-	-	-	-	-	-	-	-	-	-
AFLA_096700	AFLA_096770		-	-	down	-	-	-	-	-	-	-
AFLA_100280	AFLA_100350		-	-	-	-	-	-			-	-
AFLA_101690	AFLA_101740	piperazine
AFLA_104210	AFLA_104270				-
AFLA_105050	AFLA_105190					-	-	-
AFLA_105440	AFLA_105460		-	-	-	up	-	-			-	-
AFLA_108540	AFLA_108580	aflavarin	-	-	-	-	-	-	-	-	-	-
AFLA_112820	AFLA_112900
AFLA_114800	AFLA_114820
AFLA_116160	AFLA_116260				-	-	-	-	-	-	-
AFLA_116480	AFLA_116660		-	-	-	-	-	-	-	-	-	-
AFLA_116870	AFLA_116920					-	-	-	-	-	-	-
AFLA_118300	AFLA_118460		-	-	-	-	-	-	-	-	-	-
AFLA_118940	AFLA_118970		up	up	up	down			-	-	-	up
AFLA_119090	AFLA_119140										-	-
AFLA_121440	AFLA_121630	piperazine			-	-	-	-	-	-	-	-
AFLA_125600	AFLA_125650		-	-	-	-	-	-	-	-	-	-
AFLA_126660	AFLA_126730				down	-	-	-	-	-	-
AFLA_126990	AFLA_127110		-	-	-	-	-	-	-	-	-	-
AFLA_128030	AFLA_128090					-	-	-
AFLA_135430	AFLA_135500		-	-	-	-	-	-	-	-	-	-
AFLA_139140	AFLA_139440	AF			-	-	-	-	-	-	-	-
AFLA_139460	AFLA_139490	CPA			-	-	-	-	-	-
	unexpressed		26	25	31	36	37	37	30	29	32	30
			2	1	6	6	0	1	0	2	2	4
