# Supplementary material for: Experimental verification of strain-dependent relationship between mycovirus and its fungal host
Source: iScience. 2023 Jul 10;26(8):107337. doi: 10.1016/j.isci.2023.107337 (PMC10372822; doi:10.1016/j.isci.2023.107337)
Supplement: Table S5. Fold change of gene expression related to RNA silencing, related to Figure 3 [file mmc5.xlsx]

## Sheet: Sheet1
Table S5 Fold change of gene expression related to RNA silencing, related to Figure 3.
		IFM 65242	IFM 65241	IFM 64473	IFM 63847			IFM 63449g	IFM 63449w	IFM 61879	IFM 49866
		P	P	dF	P	Pm	P/Pm	N	N	V	VL
AFLA_021300	Argonaute	1.4		1.1				1.5		-1.1	2.8
AFLA_031640	Argonaute
AFLA_031650	Argonaute
AFLA_078690	Argonaute	-1.1	-1.2	1.1	-1.1	1.2	-2.1	-1.1	1.3	-1	1.2
AFLA_004600	Dicer	-1	-1	-1.1	1.1	1.1	1	-1.2	-1.1	1	1
AFLA_042220	Dicer	-1.2	-1.1	1.6				1.2	2.1	1	1.4
AFLA_042230	Dicer	-1.2	-1.5	1.9				-1.5	2.8	-1.1	1.5
AFLA_043840	Dicer	1.1	-1	-1.9	-1.3	-1.2	1.1	-1	-1.2	1.4	1.1
AFLA_065990	Dicer	-1	1	1.1	1	-1	-1.2	-1.1	1.1	-1.2	1.2
AFLA_069720	Dicer	1	-1.1	1	1	1	-1.1	-1	1	-1.1	1.1
AFLA_080540	Dicer	-1.1	1.1	1.1	-1.4	-1.2	1.4	-1	-1	-1	1.1
AFLA_082340	Dicer	1.2	-1.1	-1.2	-1.2	1.1	-1.1	-1.1	-1	-1	1.1
AFLA_084670	Dicer	1.5	1.3	1.2	-1.3	-1.3	1.8	-1.4	-1.2	1.2	1.1
AFLA_086940	Dicer	-1	-1.1	-1.1	-1.1	-1.2	1	-1.1	-1	1.5	1.1
AFLA_091420	Dicer	-1.3	1	-1.1	1.1	-1.1	1.1	-1.3	-1.2	1.2	-1.1
AFLA_092780	Dicer
AFLA_092790	Dicer	1.6
AFLA_103950	Dicer	1.2	1	1.1	1.5	1.3	1.4	-1	-1.1	1	1.1
AFLA_109200	Dicer	-1.1	-1.1	-1.5	-1.1	-1.1	-1.2	-1	1.1	1	1.1
AFLA_110590	Dicer	-1.1	1	-1.1	1.1	1.5	1.2	1	-1.3	1.3	-1.1
AFLA_112180	Dicer	-1	1.1	-1.1	1	-1.1	-1.6	-1	-1.2	1.5	1.2
AFLA_127340	Dicer	1.1	1	-1.3	-1	-1.2	-1.1	-1.2	-1.1	1.2	1.1
AFLA_011070	RdRp	-1.1			1.2	1	1.8	1.1	1.1	-1.2	1.2
AFLA_098650	RdRp	-1.1	-1.1	2	-1.1	-1.1	-1.7	1.2	1.2	1.1	1.6
AFLA_100970	RdRp
